# Supplementary material for: Identification and Validation of Key Genes Related to Preferred Flavour Profiles in Australian Commercial Papaya (Carica papaya L.)
Source: Int J Mol Sci. 2024 Mar 6;25(5):3046. doi: 10.3390/ijms25053046 (PMC10932401; doi:10.3390/ijms25053046)
Supplement: Supplementary file 1 [file ijms-25-03046-s001.zip]

Archive with 1 entries (1 files):
- ijms-2850995-supplementary.pdf
